# Supplementary material for: Robot-assisted Müllerian compartment resection for cervical cancer
Source: Front Oncol. 2024 Oct 15;14:1466921. doi: 10.3389/fonc.2024.1466921 (PMC11519682; doi:10.3389/fonc.2024.1466921)
Supplement: Supplementary file 1 [file Table1.xlsx]

## Sheet: Sheet1
Name	Age	ID	Smoking history	Operative Approach	Q-M Type	Date	BMI （kg/m2）	Menopause	HPV Type	SCC （ng/ml）	Final Stage	Peroperative Bleeding（ml）	Operation Duration	Preoperative Hemoglobin （g/L）	Postoperative Hemoglobin （g/L）	Postoperative Hospitalization	Pathological Type	Degree of Interstitial Infiltration		LSIV	Lymphatic Metastasis	Postoperative Complications	Preoperative HPV	Preoperative 1 year SCC （ng/ml）	Postoperative Recurrence
																		Depth	Proportion
CH LIU	47	262090	No	Robotic-Assisted	C2	2021-06-08	32.38	No	unknown	2.24	ⅡA1	10ml	6h55min	129	119	6d	squamous-cell carcinoma	0.6cm	＜1/2	N	0	no	（-）	0.83	no
S Liu	38	712406	No	Robotic-Assisted	C2	2021-11-12	22.3	No	16	26.74	ⅢC1p	300ml	8h5min	123	120	7d	squamous-cell carcinoma	1.8cm	＞1/2	P	L 1，R 2	no	unknown	1.65	no
CM ZHANG	57	710463	No	Robotic-Assisted	C1	2021-11-23	22.18	Yes	16、33	4.59	ⅠB1	100ml	8h16min	134	105	4d	squamous-cell carcinoma	1.0cm	unknown	N	0	no	（-）	1.9	no
CY LIU	63	726646	No	Robotic-Assisted	C2	2022-04-15	27.68	Yes	16	3.42	ⅠB1	100ml	7h25min	137	121	6d	squamous-cell carcinoma	0.4cm	1/3	N	0	no	unknown	1.15	no
CZ YAO	67	736213	No	Robotic-Assisted	C1	2022-07-05	24.03	Yes	16	1.54	ⅠB1	30ml	7h15min	135	132	6d	squamous-cell carcinoma	0.4cm	unknown	N	0	no	unknown	1.34	no
YQ YANG	54	736932	No	Robotic-Assisted	C1	2022-07-08	26.29	Yes	16、51	2.51	ⅠB1	10ml	7h10min钟	122	123	6d	squamous-cell carcinoma	0.11cm	＞1/2 and＜2/3	P	L 4，R 1	no	unknown	1.47	no
YJ SUN	40	741339	No	Robotic-Assisted	C1	2022-08-05	25.23	No	16	2.35	ⅠB1	20ml	6h50min	150	136	6d	squamous-cell carcinoma	0.3cm	＜1/3	N	0	no	unknown	1.57	no
WW QU	37	742941	No	Robotic-Assisted	A	2022-08-29	19.43	No	16	1.06	ⅠA1	5ml	3h5min	139	116	6d	squamous-cell carcinoma	＜3mm	unknown	N	N	no	unknown	unknown	no
JS LI	68	747536	No	Robotic-Assisted	C2	2022-10-09	29.29	Yes	16、51、52、53、68	1.16	ⅠB1	30ml	8h10min	140	146	6d	squamous-cell carcinoma	0.5cm	＜1/2	N	0	no	unknown	1.12	no
KZ WANG	47	748539	No	Robotic-Assisted	A	2022-10-12	24.74	No	16	1.38	ⅠA1	30ml	4h40min	128	114	5d	squamous-cell carcinoma	0.2cm	unknown	N	N	no	unknown	unknown	no
MH ZHANG	65	752932	No	Robotic-Assisted	A	2022-11-04	25.39	Yes	16	1.07	ⅠA1	10ml	4h20min钟	145	128	5d	squamous-cell carcinoma	0.13cm	unknown	N	N	no	（-）	1.59	no
HY LU	44	756312	No	Robotic-Assisted	A	2022-11-22	23.04	No	16	1.26	ⅠA1	5ml	3h20min钟	151	111	6d	squamous-cell carcinoma	＜1mm	unknown	N	N	no	44（+）	0.76	no
L JI	34	621817	No	Robotic-Assisted	C1	2022-12-02	21.51	No	16、58	1.25	ⅠB1	10ml	5h0min	129	115	7d	adenocarcinoma	0.6cm	1/3	N	0	no	（-）	1.67	no
QM WU	59	770863	No	Robotic-Assisted	C2	2023-03-21	24.46	Yes	16、18、45	2.19	ⅠB2	50ml	6h12min	145	122	8d	squamous-cell carcinoma	1.3cm	＞2/3	P	0	no	unknown	2.96	no
YL ZANG	56	774145	No	Robotic-Assisted	C2	2023-05-12	24.65	Yes	16	3.61	ⅠB1	80ml	5h25min	131	129	6d	squamous-cell carcinoma	1.3cm	＞2/3	P	0	no	16、51+（2023-11-21）	1.41	VAIN
J SUN	50	791196	No	Robotic-Assisted	C1	2023-08-29	21.25	No	52	1.03	ⅠB1	5ml	5h2min	121	119	6d	squamous-cell carcinoma	＜1mm	unknown	N	0	no	（-）	unknown	no
YM LIU	57	799635	No	Robotic-Assisted	C1	2023-10-20	28.19	Yes	18	1.33	ⅠB1	50ml	5h48min	125	140	6d	squamous-cell carcinoma	0.6cm	＞1/3＜2/3宫颈壁厚	N	0	no	unknown	1.57	no
HB LI	40	811441	No	Robotic-Assisted	A	2023-12-27	30.04	No	16	0.91	ⅠA1	100ml	3h40min	141	131	4d	squamous-cell carcinoma	0.15cm	unknown	N	N	no	56（+）	0.98	no
M ZHUANG	36	792905	No	Robotic-Assisted	C2	2024-01-05	21.56	No	16、52	1.68	ⅠB1	30ml	8h20min	139	118	8d	squamous-cell carcinoma	0.25cm	＜1/3	N	0	no	（-）	1.78	no
S YU	28	809536	No	Robotic-Assisted	C2	2024-01-12	22.89	No	16	2.2	ⅠB2	30ml	4h50min	129	124	5d	adenocarcinoma	0.8cm	＜1/3	P	0	no	（-）	1.14	no
